# Supplementary material for: First identification of Gordonia sputi in a post-traumatic endophthalmitis patient – a case report and literatures review
Source: BMC Ophthalmol. 2017 Oct 11;17:190. doi: 10.1186/s12886-017-0573-5 (PMC5637324; doi:10.1186/s12886-017-0573-5)
Supplement: Additional file 1: — A 16s rRNA sequence of the obtained pathogenic bacteria. (TXT 1 kb) [file 12886_2017_573_MOESM1_ESM.txt]

        1 tgcaagtcga acggaaaggc ccagcttgct gggtactcga gtggcgaacg ggtgagtaac 
       61 acgtgggtga tctgcccctg actttgggat aagcctggga aactgggtct aataccggat 
      121 attcattttt cctcgcatgg ggatttgtgg aaagcttttg cggttgggga tgggcccgcg 
      181 gcctatcagc ttgttggtgg ggtaatggcc taccaaggcg acgacgggta gccgacctga 
      241 gagggtgatc ggccacactg ggactgagac acggcccaga ctcctacggg aggcagcagt 
      301 ggggaatatt gcacaatggg cgcaagcctg atgcagcgac gccgcgtgag ggatgacggc 
      361 cttcgggttg taaacctctt tcagctccga cgaagcgcaa gtgacggtag gagcagaaga 
      421 agcaccggcc aactacgtgc cagcagccgc ggtaatacgt agggtgcaag cgttgtccgg 
      481 aattactggg cgtaaagagc tcgtaggcgg tttgtcgcgt cgtctgtgaa attctgcagc 
      541 ttaactgcag gcgtgcaggc gatacgggca gacttgagta ctacagggga gactggaatt 
      601 cctggtgtag cggtgaaatg cgcagatatc aggaggaaca ccggtggcga aggcgggtct 
      661 ctgggtagta actgacgctg aggagcgaaa gcgtgggtag cgaacaggat tagataccct 
      721 ggtagtccac gccgtaaacg gtgggtacta ggtgtgggtt tcatttcacg gaatccgtgc 
      781 cgtagctaac gcattaagta ccccgcctgg ggagtacggc cgcaaggcta aaactcaaag 
      841 gaattgacgg gggcccgcac aagcggcgga gcatgtggat taattcgatg caacgcgaag 
      901 aaccttacct gggtttgaca tacaccagac gcagtcagag atggctgttc ccttgtggtt 
      961 ggtgtacagg tggtgcatgg ctgtcgtcag ctcgtgtcgt gagatgttgg gttaagtccc 
     1021 gcaacgagcg caacccttgt cctgtattgc cagcgggtta tgccggggac ttgcaggaga 
     1081 ctgccggggt caactcggag gaaggtgggg atgacgtcaa gtcatcatgc cccttatgtc 
     1141 cagggcttca cacatgctac aatggctggt acagagggct gcgagaccgt gaggtggagc 
     1201 gaatccctta aagccagtct cagttcggat tggggtctgc aactcgaccc catgaagtcg 
     1261 gagtcgctag taatcgcaga tcagcaacgc tgcggtgaat acgttcccgg gccttgtaca 
     1321 caccgcccgt cacgtcatga aagtcggtaa cacccgaagc cggtggccta acccttgtgg 
     1381 agggagctgt cgaaggtggg atcggcga 
